# Supplementary material for: Comparison of the Respiratory Resistomes and Microbiota in Children Receiving Short versus Standard Course Treatment for Community-Acquired Pneumonia
Source: mBio. 2022 Mar 24;13(2):e00195-22. doi: 10.1128/mbio.00195-22 (PMC9040816; doi:10.1128/mbio.00195-22)
Supplement: DATA SET S1 [file mbio.00195-22-sd001.xlsx]

## Sheet: SARG2_subtypes_V3_Final.w.Info_
Specimen	TRTGRP	aminoglycoside__aac6_I	aminoglycoside__aad6	aminoglycoside__aad9	aminoglycoside__aadA	aminoglycoside__aadB	aminoglycoside__aadD	aminoglycoside__aadE	aminoglycoside__ant2_I	aminoglycoside__ant4_Ia	aminoglycoside__aph2_II	aminoglycoside__aph3_III	aminoglycoside__aph_3_I	aminoglycoside__aph3_I	aminoglycoside__aph3_IIb	aminoglycoside__aph_4_I	aminoglycoside__aph6_I	aminoglycoside__bifunctionalaminoglycosideNacetyltransferase_phosphotransferase	aminoglycoside__streptomycin_resistance_protein	bacitracin__bacA	bacitracin__bcrA	bacitracin__bcrC	beta-lactam__ACT-14	beta-lactam__ACT-16	beta-lactam__ACT-19	beta-lactam__ACT-23	beta-lactam__ACT-5	beta-lactam__CARB-12	beta-lactam__CARB-6	beta-lactam__CAZ-2	beta-lactam__CAZ-6	beta-lactam__CAZ-7	beta-lactam__CMY-111	beta-lactam__CMY-65	beta-lactam__CTX-M	beta-lactam__CfxA2	beta-lactam__CfxA3	beta-lactam__KPC-15	beta-lactam__LRA-1	beta-lactam__MOX-2	beta-lactam__OXA-114	beta-lactam__OXA-22	beta-lactam__OXA-228	beta-lactam__OXA-313	beta-lactam__OXA-333	beta-lactam__OXA-50	beta-lactam__OXA-60	beta-lactam__OXA-85	beta-lactam__OXA-9
200906876	short	0	0	0	0	0	0	0.000371906	0	0	0	0.00035915	0.0224655	0.000340917	0	0	0.0247699	0	0	0.0150384	0.00052561	0	0	0	0	0	0	0	0	0	0	0	0	0	0	0.195041	0.00142732	0	0	0	0	0	0	0	0	0	0	0	0
200982924	short	0	0	0	0	0	0	0	0	0	0	0	0	0	0	0	0	0.000229604	0	0.0110184	0.000500764	0	0	0	0	0	0	0	0	0	0	0	0	0	0	0.110066	0.0010998	0	0	0	0	0	0	0	0	0	0	0	0
201229038	short	0	0	0	0.000305708	0	0	0	0	0	0	0	0.00138761	0	0	0	0.00145205	0	0	0.0155292	0.000656989	0	0	0	0	0	0	0	0	0	0	0	0	0	0	0.0216901	6.14e-05	0	0	0	0	0	0	0	0	0	0	0	0
201229039	short	0	0.000491886	0	0	0	0	0.0144814	0	0	0	0.0149365	0.00139487	0	0	0	0.00115229	0	0	0.0101875	0.00149138	0	0	0	0	0	0	0	0	0	0	0	0	0	0	0.126032	0.00091201	0	0.000114461	0	0	0	0	0	0	0	0	0	0
201229054	standard	0	0	0	0	0	0	0.00061822	0	0	0	0.00303864	0.111775	0	0	0	0.0725358	0	0	0.0193078	0.00039963	0	0	0	0	0	0	0	0	0	0	0	0	0	0	0.0869596	0.000960933	0	0	0	0	0	0	0	0	0	0	0	0
201393602	standard	0	0	0	0	0	0	0	0	0	0	0	0	0	0	0	0	0	0	0.00761632	0.000532611	0	0	0	0	0	0	0	0	0	0	0	0	0	0	0.0220912	6.49e-05	0	0	0	0	0	0	0	0	0	0	0	0
202223802	short	0	0	0	0	0	0	0	0	0	0	0	0.00339347	0	0	0	0.00238074	0	0	0.015075	0	0	0	0	0	0	0	0	0	0	0	0	0	0	0	0.119241	0.000641549	0	0	0	0	0	0	0	0	0	0	0	0
202223939	short	0	0	0	0	0	0	0	0	0	0	0	0.173748	0	0	0	0.158725	0	0	0.0182989	0.000643295	0	0	0	0	0	0	0	0	0	0	0	0	0	0	0.0854873	0.00127604	0	0	0	0	0	0	0	0	0	0	0	0
202223970	standard	0	0	0	0	0	0	0	0	0	0	0	0.0138773	0	0	0	0.0107133	0	0	0.0194896	0.000878717	0	0	0	0	0	0	0	0	4.17e-05	0	0.000101751	0	0	0	0.0792832	0.000391638	0	0	0	0	0	0	0	0	0	0	0	0
202224058	standard	0	0.00018209	0	0	0	0	0.00730421	0	0	0	0.0273979	0.123758	0.0817446	0	0	0.102563	0	0	0.0208237	0.000195031	0	0	0	0	0	0	0	0	0	0	0	0	0	0	0.125563	0.000684062	0	0	0	0	0	0	0	0	0	0	0	0
202224085	short	0	0	0	0	0	0	0	0	0	0	0	0.000978713	0.000144031	0	0	0.000387325	0	0	0.00950845	0.000110939	0	0	0	0	0	0	0	0	0	0	0	0	0	0	0.0938556	0.000421798	0	0	0	0	0	0	0	0	0	0	0	0
202225678	standard	0	0	0	0	0	0	0	0	0	0	0.0031107	0.0174648	0	0	0	0.0224583	0	0	0.0158104	0.000450378	0	0	0	0	0	0	0	0	0	0	0	0	0	0	0.0125818	0	0	0	0	0.0006772	0	0	0	0	0	0	0	0
202225717	standard	0	0.00015358	0	0	0	0	0.00149636	0	0	0	0.000960087	0.00268839	0	0	0	0.00157916	0	0	0.0128536	0.000428101	0	0	0	0	0	0	0	0	0	0	0	0	0	0	0.130632	0.000401539	0	0	0	0	0	0	0.000157858	0	0	0	0	0
202226075	short	0	0	0	0	0	0	0	0	0	0	0	0	0	0	0	0	0	0	0.0112098	0.000229404	0	0	0	0	0	0	0	0	0	0	0	0	0	0	0.29816	0.00140882	0	0	0	0	0.000501667	0	0	0	0	0	0.00516635	0
202226233	standard	0	0	0	0	0	0	0	0	0	0	0	0	0	0	0	0	8.08e-05	0	0.0121488	0.000295186	0	0	0	0	0	0	0	0	0	0	0	0	0	0	0.00494666	0	0	0	0	0	0	0	0	0	0	0	0	0
202383034	short	0	0	0	0	0	0	0	0	0	0	0	0	0	0	0	0.00366761	0	0	0.0166821	0	0	0	0	0	0	0	0.00167224	0	0	0	0	0	0	0	0.0527216	0	0	0	0	0	0	0	0	0	0	0	0	0
202383195	short	0	0	0	0	0	0	0	0	0	0	0	0.0201612	0.00377219	0.000773497	0	0.0195654	0	0	0.00784861	0	0	0	0	0	0	0	0	0	0	0	0	0	0	0	0.142842	0	0	0	0	0	0	0	0	0	0	0.000355424	0	0
202383499	standard	0	0	0	0	0	0	8.9e-05	0	0	0	0	0.000585671	0	0	0	0.000484471	0	0	0.0121696	0.000538155	0	0	0	0	0	0	0	0	0	0	0	0	0	0	0.173474	0.000839997	0	0	0	0	0	0	0	0.000114686	0	0	0	0
202384501	standard	0	0	0	0	0	0	0	0	0	0	0	0.000752733	0	0.000138826	0	0.00125231	0	0	0.0103277	0.00102809	0	0	0	0	0	0	0	0	0	0	0	0	0	0	0.111838	0.000739816	0	0	0	0	0	0	0	0	0	0	0	0
202384509	short	0	0	0	0	0	0	0	0	0	0	0	0	0	0	0	0	0	0	0.0108181	0.0012556	0	0	0	0	0	0	0	0	0	0	0	0	0	0	0.152317	0.00111281	0	0	0	0	0	0	0	0	0	0	0	0
202384531	short	0	0	0	0	0	0	0	0	0	0	0	0.027757	0	0	0	0.0234329	0	0	0.0115996	0.000468987	0	0	0	0	0	0	0	0	0	0	0	0	0	0	0.040551	8.03e-05	0	0	0	0	0	0	0	0	0	0	0.000202936	0
202384540	standard	0	0	0	0	0	0	0	0	0	0	0.00028068	0.0933662	0.00102695	0	0	0.0669347	0	0	0.0123062	0.000972734	0	0	0	0	0	0	0	0	0	0	0	0	0	0	0.0440582	0.000697888	0	0	0	0	0	0	0	0	0	0	0.00146544	0
202384543	short	0	0	0	0	0	0	0	0	0	0	0	0.000289028	0	0	0	0	0	0	0.00973183	0.000539481	0	0	0	0	0	0	0	0	0	0	0	0	0	0	0.0659222	0.000311667	0	0	0	0	0	0	0	0	0	0	0	0
202384549	standard	0	0	0	0	0	0	0	0	0	0	0	0.0326717	0	0	0	0.0309214	0	0	0.00887807	0.000837526	0	0	0	0	0	0	0	0	0	0	0	0	0	0	0.0833669	0.000412437	0	0	0	0	0	0	0	0	0	0	0	0
202384558	standard	0	0	0	0.000374731	0	0	0	0	0	0	0	0.00178812	0	0	0	0.00106009	0	0	0.0149489	0.000867202	0	0	0	0	0	0	0	0	0	0	0	0	0	0	0.0222791	0.00048008	0	0.000350608	0	0	0	0	0	0	0	0	0	0
202384564	short	0	0	0	0	0	0	0	0	0	0	0	0	0	0	0	0	0	0	0.015192	0.000353156	0	0	0	0	0	0	0	0	0	0	0	0	0	0	0.0526671	0.000274356	0	0	0	0	0	0	0	0	0	0	0	0
202384565	short	0	0	0	0.000140623	0	0	0	0	0	0	0.000139478	0.0840706	0.000392391	0	0	0.0218232	0	0	0.0159208	0.000393504	0	0	0	0	0	0	0	0	0	0	0	0	0	0	0.065049	0.000576072	0	0	0	0	0	0	0	0	0	0	0.00666729	0
202384568	standard	0	0	0	0	0	0	0.00274151	0	0	0	0.0117057	0.00340042	0	0	0	0.00401228	0	0	0.146845	0.0175195	0.000739297	0	0	0	0	0	0	0	0	0	0	0	0	0	0.0233895	0.000185528	0	0	0	0	0	0	0	0	0	0	0	0
202384571	standard	0	0	0	0	0	0	0.00454008	0	0	0	0.0240163	0.00833575	0	0	0	0.00697797	0	0	0.0186077	0.00124745	0	0	0	0	0	0	0	0	0	0	0	0	0	0	0.0534548	0.000576051	0	0	0	0	0	0	0	0	0	0	0	0
202384578	standard	0	0	0	0	0	0	0	0	0	0	0	0.0018685	0	0	0	0.00310305	0	0	0.0146313	0.000310276	0	0	0	0	0	0	0	0	0	0	0	0	0	0	0.0658002	0.000538414	0	0	0	0	0	0	0	0	0	0	0	0
202384584	short	0	0.000777158	0	0	0	0	0.00885108	0	0	0	0.00732102	0.159562	0	0	0	0.122262	0	0	0.0123845	0.00060599	0	0	0	0	0	0	0	0	0	0	0	0	0	0	0.0966588	0.000503676	0	0	0	0	0	0	0	0	0	0	0	0
202384585	short	0	0	0	0	0	0	0.000601477	0	0	0	0.000902962	0.0103784	0.000457754	0	0	0.00554811	0.000192564	0	0.0151785	0.000621625	0	0	0	0	0	0	0	0	0	0	0	0	0	0	0.083282	0.000559766	0	0.000406068	0	0	0	0	0	0	0	0	0	0
202384586	standard	0	0	0	0	0	0	0	0	0	0	0	0	0	0	0	0	0	0	0.013551	0.000427078	0	0	0	0	0	0	0	0	0	0	0	0	0	0	0.100016	0.000504674	0	0	0	0	0	0	0	0	0	0	0	0
202384600	standard	0	0	0	0	0	0.000271928	0	0	0	0	0	0	0	0.40692	0	0	0	0	0.291149	0	0	0	0	0	0	0	0	0	0	0	0	0	0	0	0.00161633	0	0	0	0	0	0	0	0	0	0.568977	0	0	0
202384602	standard	0	0	0	0	0	0	0	0	0	0	0	0.00521808	0	0	0	0.00197445	0	0	0.0162054	0.00113585	0	0	0	0	0	0	0	0	0	6.59e-05	0	0	0	0	0.149566	0.000618453	0	0	0	0	0	0	0	0	0	0	0	0
202384603	standard	0	0	0	0	0	0	0	0	0	0	0	0.0181576	0.000271298	0	0	0.00752511	0	0	0.0148935	0.000635062	0	0	0	0	0	0	0	0	0	0	0	0	0	0	0.123235	0.000796054	0	0	0	0	0	0	0	0	0	0	0	0
202384612	standard	0	0	0	0	0	0	0	0	0	0	0	0.15304	0	0	0	0.125837	0	0	0.0166934	0.000526746	0	0	0	0	0	0	0	0	0	0	0	0	0	0	0.0142877	0.000220318	0	0	0	0	0	0	0	0	0	0	0	0
202384625	standard	0	0	0	0	0	0	0.000754676	0	0	0	0.000304491	0.0321198	0	0	0	0.0337457	0	0	0.0154177	0.000995632	0	0	0	0	0	0	0	0	0	0	0	0	0	0	0.0832593	0.0010236	0	0	0	0	0	0	0	0	0	0	0	0
202384626	short	0	0.00106656	0	0	0	0	0.0140462	0	0	0	0.01812	0.000308686	0.000155631	0	0	0.000162215	0	6.41e-05	0.014108	0.00122335	0	0	0	0	0	0	0	0	0	0	0	0	0	0	0.0332589	0	0	0	0	0	0	0	0	0	0	0	0	0
202384630	standard	0	0	0	0	0	0	0	0	0	0	0	0.00977999	0	0	0	0.0108074	0	0	0.0202134	0.000825033	0	0	0	0	0	0	0	0	0	0	0	0	0	0	0.0895903	0.00121584	0	0	0	0	0	0	0	0	0	0	8.18e-05	0
202384631	short	0	0	0	0	0	0	0	0	0	0	0	0.000677207	5.77e-05	0	0	0.000208033	0	0	0.00936064	0.000640842	0	0	0	0	0	0	0	0	0	0	0	0	0	0	0.0627095	0.000435005	0	0	0	0	0	0	0	0	0	0	0.00102345	0
202384636	short	0	0	0	0	0	0	0	0	0	0	0	0	0	0	0	0	0	0	0.0172144	0	0	0	0	0	0	0	0	0	0	0	0	0	0	0	0.127088	0.00130884	0	0	0	0	0	0	0	0	0	0	0	0
202384640	standard	0	0	0	0.000166122	0	0	0.000131431	0	0	0	0.000780013	0	0	0	0	0.000825764	0	0	0.0124588	0.000500841	0	0	0	0	0	0	0	0	0	0	0	0	0	0	0.107743	0.00135598	0	0	0	0	0	0	0	0	0	0	0	0
202384648	standard	0	0.000728423	0	0	0	0	0.00344843	0	0	0	0.00228957	0	0	0	0	0.000195405	0	0	0.0085673	0.000179795	0	0	0	0	0	0	0	0	0	0	0	0	0	0	0.0617658	0.000464525	0	0	0	0	0	0	0	0	0	0	0	0
202384653	standard	0	0	0	0	0	0	0.000862336	0	0	0	0.00117902	0.00310005	0.000481372	0	0	0.00297149	0.000134324	0	0.0129302	0.0012419	0	0	0	0	0	0	0	0	0	0	0	0	0	0	0.111961	0.000831755	0	0	0	0	0	0	0	0	0	0	0.00389272	0
202384659	short	0	0	0	0	0	0	0	0	0.000417177	0	0	0.00818478	0	0	0	0.00646513	0	0	0.00947025	0.000495596	0	0	0	0	0	0	0	0	0	0	0	0	0	0	0.042872	0.000349337	0	0	0	0	0	0	0	0	0	0	0	0
202384665	standard	0	0	0	0	0	0	0	0	0	0	0	0	0	0	0	0	0	0	0.0107469	0.00134574	0	0	0	0	0	0	0	0	0	0	0	0	0	0	0.0891306	0.000889207	0	0	0	0	0	0	0	0	0	0	0	0
202384674	short	0	0	0	0	0	0	0	0	0	0	0	0.0125896	0.000620336	0	0	0.0125562	0	0	0.00498858	7.03e-05	0	0	0	0	0	0	0	0	0.000127755	0.000127755	0	0	0	0	0.0624623	0.000443687	0	0	0	0	0	0	0	0	0	0	0	0
202384677	short	0	0	0	0	0	0	0	0	0	0	0	0.00646048	0.00182917	0	0	0.00421394	0	0	0.0189342	0.000422837	0	0	0	0	0	0	0	0	0	0	0	0	0	0	0.10283	0.000632464	0	0	0	0	0	0	0	0	0	0	0.000198291	0
202384681	standard	0	0	0.000957353	0	0	0	0	0	0	0	0	0	0	0	0	0	0	0	0.015591	0.001627	0	0	0	0	0	0	0	0	0	0	0	0	0	0	0.00339249	0	0	0	0	0	0	0.00043289	0	0	0	0	0	0
202384694	short	0	0	0	0	0	0	0	0	0	0	0	0.142617	2.97e-05	0	0	0.120791	0	0	0.0179623	0.00050483	0	0	0	0	0	0	0	0	5.25e-05	0.000104987	0	0	0	0	0.0317344	0.000182403	0	0	0	0	0	0	0	0	0	0	0	0
202384695	short	0	0	0	0	0	0	0	0	0	0	0	0.00992969	0	0	0	0.00745487	0	0	0.00967636	0.000419348	0	0	0	0	0	0	0	0	0	0	0	0	0	0	0.0631806	0.000647137	0	0	0.000133805	0	0	0	0	0	0	0	0	0
202384697	standard	0	0	0	0	0	0	0	0	0	0	0	0	0	0	0	0	0	0	0.0112006	0.000410801	0	0	0	0	0	0	0	0	0	0	0	0	0	0	0.0271552	7.98e-05	0	0	0	0	0	0	0	0	0	0	0	0
202384698	standard	0	0	0	0	0	0	0	0	0	0	0	0.000781909	0.000776456	0	0	0	0	0	0.0383446	0.00109665	0	0.000126113	0.000250309	0.000128687	0.000507025	0.000200751	0	0	0	0	0	8.49e-05	0.000257373	0	0.0149258	0.000482659	0	0	0	0	0	0	0	0	0	0	0	0.000734512
202384702	standard	0	0	0	0	0	0	0	0	0	0	0	0	0	0	0	0	0	0	0.0129246	0.000419262	0	0	0	0	0	0	0	0	0	0	0	0	0	0	0.0467012	0.000374118	0	0	0	0	0	0	0	0	0	0	0	0
202384703	short	0	0	0	0	0	0	0	0	0	0	0.000181772	0.0409935	0	0	0	0.0312358	0	0	0.0256726	0.000304838	0	0	0	0	0	0	0	0	0	0	0	0	0	0	0.0120627	0	0	0	0	0	0	0	0	0	0	0	0	0
202384709	short	0	0	0	0	0	0	0.00230007	0	0	0	0.0174053	0.0227388	0	0	0	0.0278083	0	0	0.0114845	0.00069536	0	0	0	0	0	0	0	0	0	0.000570658	0.000190219	0	0	0	0.128943	0.00163039	0	0	0	0	0	0	0	0	0	0	0	0
202384717	standard	0	5.54e-05	0	0	0	0	0.000696465	0	0	0	0	0.000116926	0.000123396	0	0	0.000120074	0	0	0.0100914	0.00136554	0	0	0	0	0	0	0	0	0	0	0	0	0	0	0.0326499	4.86e-05	0	0	0	0	0	0	0	0	0	0	0	0
202384721	standard	0	0	0	0	0	0	0.00015403	0	0	0	0.00011159	1.05696	0	0	0	0.89356	0	0	0.0231908	0.000262638	0	0	0	0	0	0	0	0	0	0	0	0	0	0	0.0184988	0	0	0	0	0	0	0	0	0	0	0	0.000115763	0
202384729	standard	0	0	0	0	0	0	0.0171425	0	0	0	0.0757121	0.00513047	0.000277275	0	0	0.0050366	0	0	0.0141998	0.000851689	0	0	0	0	0	0	0	0	0	0	0	0	0	0	0.0738013	0.000454289	0	7.84e-05	0	0	0	0	0	0	0	0	0.00622582	0
202384738	short	0	0.000144554	0	0	0	0	0.0022536	0	0	0	0.0023406	0.000883514	0.000328434	0	0	0.00111732	0	0	0.0160777	0.00184464	0	0	0	0	0	0	0	0	0	0	0	0	0	0	0.08633	0.000376607	0	0	0	0	0	0	0	0	0	0	0	0
202384750	short	0	0	0	0	0	0	0	0	0	0	0	0	0	0	0	0.000120974	0	0	0.0099133	0.000524386	0	0	0	0	0	0	0	0	0	0	0	0	0	0	0.0620012	0.000618583	0	0	0	0	0	0	0	0	0	0	0	0
202385502	short	0	0	0	0	0	0	0	0	0	0	0	0.00181662	0	0	0	0.000528288	0	0	0.0127866	0	0	0	0	0	0	0	0	0	0	0	0	0	0	0	0.105667	0.000130338	0	0	0	0	7.94e-05	0	0	0	0	0.000864557	0	0
202385507	standard	0	0	0	0	0	0	0.000937162	0	0	0	0	0.00179989	0	0	0	0.00050184	0	0	0.0148175	0.000709368	0	0	0	0	0	0	0	0	0	0	0	0	0	0	0.146768	0.00124802	0	0	0	0	0	0	0	0	0	0	0.000797626	0
202385513	standard	0	0	0	0	0	0	0.000992223	0	0	0	0.0194788	0.0833041	0	0	0	0.0590175	0	0	0.0176109	0.000248392	0	0	0	0	0	0	0	0	0	0	0	0	0	0	0.169151	0.0010015	0	0	0	0	0	0	0	0	0	0.000366134	0	0
202385514	short	0	0	0	0	0	0	0	0	0	0	0	0.116997	0	0	0	0.0953477	0	0	0.0170032	0.000344998	0	0	0	0	0	0	0	0	0.000249031	0.000675941	0.000438769	0	0	0	0.0349405	7.4e-05	0	0	0	0	0	0	0	0	0	0	0	0
202385517	standard	0	0	0	0	0	0	0	0	0	0	0	0.00012412	0	0	0	0.000403755	0	0	0.012295	0.000447361	0	0	0	0	0	0	0	0	0	0	0	0	0	0	0.0717393	0.000888873	0	0	0	0	0	0	0	0	0	0	4.46e-05	0
202385521	standard	0	8.79e-05	0	0.000230707	0	0	0	0	0	0	0.000162916	0.0632261	0	0	0	0.0462395	0	0	0.0135965	0.000574418	0	0	0	0	0	0	0	0	0	0	0	0	0	0	0.0368347	0.000244593	0	0.000242667	0	0	0	0	0	0	0	0	0	0
202385524	short	0.000240838	0	0	0	0	0	0	0	0	0	0	0.000161527	0	0	0	0.000471667	0	0	0.0112656	0.000414191	0	0	0	0	0	0	0	0	0	0	0	0	0	0	0.10201	0.000408545	0	0	0	0	0	0	0	0	0	0	0	0
202385530	short	0	0	0	0	0	0	0	0	0	0	0	0.00142422	0	0	0	0	0	0	0.016338	0.000188616	0	0	0	0	0	0	0	0	0	0	0	0	0	0	0.102976	0.000371182	0	0	0	0	0	0	0	0	0	0	0	0
202385532	short	0	0	0	0	0	0	0	0	0	0	0	0	0	0	0	0	0	0	0.00857223	0.000521102	0	0	0	0	0	0	0	0	0	0	0	0	0	0	0.0217994	0.000856379	0	0	0	0	0	0	0	0	0	0	0	0
202385543	standard	0	0	0	0	0	0	0	0	0	0	0	0.000412141	0	0	0	7.45e-05	0	0	0.0127789	0.000215095	0	0	0	0	0	0	0	0	0	0	0	0	0	0	0.0452799	9.57e-05	0	0	0	0	0	0	0	0	0	4.92e-05	0	0
202385546	short	0	0	0	0	0	0	0	0	0	0	0	0.277287	0	0	0	0.255172	0	0	0.0161295	0.000613399	0	0	0	0	0	0	0	0	0	0	0	0	0	0	0.0922909	0.000867862	0	0	0	0	0	0	0	0	0	0	0	0
202385555	short	0	0.00126698	0	0	0	0	0.00642513	0	0	0	0.00543447	0	0	0	0	0	0	0	0.0172771	0.000597734	0	0	0	0	0	0	0	0	4.66e-05	0	0	0	0	0	0.126194	0.00134706	0	0	0	0	0	0	0	0	0	0	0.000119773	0
202385557	short	0	0	0	0	0	0	0	0	0	0	0	0.0313709	0.0122013	0	0	0.0269972	0	0	0.0128613	0.000366636	0	0	0	0	0	0	0	0	0	0	0	0	0	0	0.121	0.000425255	0	0	0	0	0	0	0	0	0	0	0	0
202385563	short	0	0	0	0	0	0	0.00017669	0	0	0	0	0	0	0	0	0.000195718	0	0	0.00964264	0.000620073	0	0	0	0	0	0	0	0	0	0	0	0	0	0	0.134972	0.00171525	0	0	0	0	0	0	0	0	0	0	0	0
202385568	short	0	0.000244539	0	0	0	0	0.00162276	0	0	0	0.0013345	0.00147457	0	0	0	0.00192421	0	0	0.015192	0.00061597	0	0	0	0	0	0	0	0	0	0	0	0	0	0	0.0250109	0.000210258	0	0	0	0	0	0	0	0	0	0	0.000524354	0
202385571	short	0	0	0	0	0	0	0	0	0	0	0	0.0217535	0	0	0	0.0193133	0	0	0.0105767	0.000285159	0	0	0	0	0	0	0	0	0	0	0	0	0	0	0.0486149	0.000439219	0	0	0	0	0	0	0	0	0	0	0	0
202385580	short	0	0	0	0	0	0	0	0	0	0	0	0.00153109	0	0	0	0.00340203	0	0	0.0157781	0.00058759	0	0	0	0	0	0	0	0	0	0	0	0	0	0	0.0668817	0.000294885	0	0	0	0	0	0	0	0	0	0	0	0
202385584	standard	0	0	0	0	0	0	0	0	0	0	0	0	0	0	0	0	0	0	0.0296112	0.000199881	0	0	0	0	0	0	0	0	0	0	0	0	0	0	0.114197	0.00106444	0	0	0	0	0	0	0	0	0	0	0.000334048	0
202385593	standard	0	0	0	0	0	0	0	0	0	0	0	0	0	0	0	0	0	0	0.0103937	0.000484813	0	0	0	0	0	0	0	0	0	0	0	0	0	0	0.0720169	0.000518676	0	0	0	0	0	0	0	0	0	0	0	0
202385596	short	0	0	0	0	0	0	0	0	0	0	0	0	0	0	0	0	0	0	0.0101269	0.00063052	0	0	0	0	0	0	0	0	0	0	0	0	0	0	0.0411547	0.000247372	0	0	0	0	0	0	0	0	0	0	0	0
202385597	standard	0	0	0	0	0	0	0	0	0	0	9.99e-05	0	0.000110909	0	0	0	0	0	0.0155266	0.000316945	0	0	0	0	0	0	0	0	0	0	0	0	0	0	0.0463599	0.000244795	0	0	0	0	0	0	0	0	0	0	0	0
202385600	short	0	0	0	0	0	0.000432874	0	0	0	0	0.000219518	0.0246102	0.0208802	0	0	0.0220603	0.00157255	0	0.0442839	0	0	0	0	0	0	0	0	0	0	0	0	0	0	0	0.0249255	0	0	0	0	0	0	0	0	0	0	0	0	0
202385603	short	0	0	0	0	0	0	0	0	0	0	0	0	0	0	0	0	0	0	0.0067964	0.000204028	0	0	0	0	0	0	0	0	0	0	0	0	0	0	0.0493411	0.000583482	0	0	0	0	0	0	0	0	0	0	0	0
202385611	standard	0	0	0	0	0	0	0	0	0	0	0	0.153561	0.111065	0	0	0.128892	0	0	0.0149085	0.000328483	0	0	0	0	0	0	0	0	0	0	0	0	0	0	0.0578202	0.000156068	0	0	0	0	0	0	0	0	0	0	0	0
202385622	short	0	0	0	0	0	0	0.002835	0	0	0	0.0153386	0.000165323	0.000259455	0	0	0	0.000103732	0	0.00878198	0.00115097	0	0	0	0	0	0	0	0	0	0	0	0	0	0	0.0491494	0.00027983	0	0	0	0	0	0	0	0	0	0	0	0
202385625	standard	0	0	0	0	0	0	0	0	0	0	0	0	0	0	0	0	0	0	0.0145041	5.58e-05	0	0	0	0	0	0	0	0	0	0	0	0	0	0	0.0309632	0.000147382	0	0	0	0	0	0	0	0	0	0	0	0
202386508	standard	0	0	0	0	0	0	0	0	0	0	0	0.00158348	0	0	0	0.000988047	0	0	0.0117887	0.000612791	0	0	0	0	0	0	0	0	0	0	0	0	0	0	0.0569884	0.000125975	0	0	0	0	0	0	0	0	0	0	0	0
202386510	short	0	0	0	0	0	0	0	0	0	0	0	0	0	0	0	0.000128273	0	0	0.00966978	0.000816494	0	0	0	0	0	0	0	0	0	0	0	0	0	0	0.287433	0.00163766	0	0	0	0	0	0	0	0	0	0	0	0
202386512	standard	0	0	0	0	0	0	0	0	0	0	0	0.000877205	0.000155153	0	0	0.000822811	0	0	0.0152797	0.00102019	0	0	0	0	0	0	0	0	0	0	0	0	0	0	0.0442103	0.000407619	0	0	0	0	0	0	0	0	0	0.000207615	0	0
202386539	standard	0	0	0	0	0	0	0	0	0	0	0	0.00122196	0	0	0	0.000221889	0	0	0.0159734	0.000445576	0	0	0	0	0	0	0	0	0	0	0	0	0	0	0.0736755	0.000382005	0	0	0	0	0	0	0	0	0	0	0	0
202386541	standard	0	0	0	8.81e-05	0	0	0	0	0	0	0	0	0	0	0	0.000217947	0	0	0.0186102	0.00023852	0	0	0	0	0	0	0	0	0	0	0	0	0	0	0.0910346	0.000847457	0	0	0	0	0	0	0	0	0	0	0	0
202386567	standard	0	0	0	0.000201192	0	0	0	0	0	0	0	0	0	0	0	0	0	0	0.0138562	0.000567584	0	0	0	0	0	0	0	0	0	0	0	0	0	0	0.158797	0.00112178	0	0	0	0	0	0	0	0	0	0	0	0
202386570	standard	0	0	0	0	0	0	0	0	0	0	0	0	0	0.000249485	0	0.000101955	0	0	0.0112094	0.000335323	0	0	0	0	0	0	0	0.000224589	0	0	0	0	0	0	0.0639684	0.000219613	0	0	0	0	0	0	0	0	0	0	0.000143063	0
202386573	standard	0	0	0	0	0	0	0	0	0	0	0	0.00132642	0	0	0	0	0.000293892	0	0.00921289	0.000660457	0	0	0	0	0	0	0	0	0	0	0	0	0	0	0.0571379	0.000357835	0	0	0	0	0	0	0	0	0	0	0	0
202386578	short	0	0	0	6.9e-05	0	0	0	0	0	0	0	0.00126278	0.00193735	0	0	0.00133996	0	0	0.0112864	0.000782462	0	0	0	0	0	0	0	0	0.000120883	0	0	0	0	0	0.0206103	0.000263137	0	0	0	0	0	0	0	0	0	0	0	0
202386579	short	0	0	0	0	0	0	0	0	0	0	0	2.86e-05	0	0	0	5.04e-05	0	0	0.00694003	0.000412621	0	0	0	0	0	0	0	0	0	0	0	0	0	0	0.0585771	0.000590571	0	0	0	0	0	0	0	0	0	0	4.42e-05	2.56e-05
202386589	short	0	0.00133851	0	0	0	0	0.024696	0	0	0	0.0256884	0.00594343	0	0	0	0.00707197	0	0	0.0116101	0.000462065	0	0	0	0	0	0	0	0	0	0	0	0	0	0	0.0472404	0.000237332	0	0	0	0	0	0	0	0	0	0	0.00318265	0
202386592	standard	0	0	0	0	0	0	0	0	0	0	0	0.00161568	0	0	0	0.000882873	0	0	0.0139827	0.000343402	0	0	0	0	0	0	0	0	0	0	0	0	0	0	0.116466	0.00104809	0	0	0	0	0	0	0	0	0	0	0	0
202386593	short	0	0	0	0	0	0	0	0	0	0	0	0.00022291	0	0	0	0.000214615	0	0	0.0108565	0.000246376	0	0	0	0	0	0	0	0	0	0	0	0	0	0	0.0959502	0.000498755	0	0	0	0	0	0	0	0	0	0	0	0
202386645	standard	0	0	0	0	0	0	0	0	0	0.000186943	0	0.000150885	0	0	0	0.00059301	0	0	0.0164358	0.000381532	0	0	0	0	0	0	0	0	0	0	0	0	0	0	0.105551	0.000390053	0	0	0	0	0	0	0	0	0	0	0.01733	0
202386653	standard	0	0	0	0	0	0	0	0	0	0	0	0.0636909	0.000740169	0	0	0.0562185	0	0	0.0150471	0.000425983	0	0	0	0	0	0	0	0	0	0	0	0	0	0	0.0836644	0.000699786	0	0	0	0	0	0	0	0	0	0	0.00182125	0
202386665	short	0	0	0	0	0	0	0	0	0	0	0	0.00117285	0	0	0	0.000374986	0	0	0.0129791	0.000877899	0	0	0	0	0	0	0	0	0	0	0	0	0	0	0.0546471	0.000255527	0	0	0	0	0	0	0	0	0	0	0.000161465	0
202386667	standard	0	0	0	0	0	0	0.0107028	0	0	0	0.058016	0.0276017	0	0	0	0.0231065	0	0	0.021048	0.00042044	0	0	0	0	0	0	0	0	0	0	0	0	0	0	0.100622	0.000549235	0	0	0	0	0	0	0	0	0	0	0.0124065	0
202386675	short	0	0	0	0	0	0	0	0	0	0	0	0	0	0	0	0	0	0	0.0128263	0.0002323	0	0	0	0	0	0	0	0	0	0	0	0	0	0	0.0736054	0.00120732	0	0	0	0	0	0	0	0	0	0	0	0
202386681	short	0	0.00061285	0	0	0	0	0.00786871	0	0	0	0.0101937	0	0.000144481	0	0	0	0	0	0.0127774	0.000331239	0	0	0	0	0	0	0	0	0	0	0	0	0	0	0.125228	0.00115023	0	0	0	0	0	0	0	0	0	0	0	0
202386688	short	0	0	0	0	0	0	0.000131179	0	0	0	0	0.173825	0	0	0	0.148566	0	0	0.0145772	0.000289334	0	0	0	0	0	0	0	0	0	0	0	0	0	0	0.0402166	0.000177864	0	0	0	0	0	0	0	0	0	0	0	0
202386689	short	0	0.000601702	0	0	0	0	0.0018039	0	0	0	0.00226051	0.0957075	0	0	0	0.0851257	0	0	0.0113037	0.000413155	0	0	0	0	0	0	0	0	0	0	0	0	0	0	0.0349349	0.000271056	0	0	0	0	0	0	0	0	0	0	0	0
202386742	standard	0	0	0	0	0	0	0	0	0	0	0	0.000526624	0	0	0	0	0	0	0.0127817	0.000221083	0	0	0	0	0	0	0	0	0	0	0	0	0	0	0.166916	0.00290197	0	0	0	0	0	0	0	0	0	0	0.000230657	0
202386745	short	0	0	0	0	0	0.000103809	0	0	0	0	0	0.000137795	0.00143001	0	0	0.000281594	0	0	0.103212	0.000405506	0	0	0	0	0	0	0	0	0	0	0	0	0	0	0.000797716	0	0.000110499	0.000357935	0	0	0	0	0	0	0	0	0	0
202386747	standard	0	0	0	0	0	0	0	0	0	0	0	0.0102983	0	0	0	0.00768278	0	0	0.00209441	0.00256363	0	0	0	0	0	0	0	0	0	0	0	0	0	0	0.000326016	0	0	0	0	0	0	0	0	0	0	0	0	0
202386750	short	0	0	0	0	0	0	0	0	0	0	0.000210244	0.000340518	0.000274232	0	0	0.000213479	0	0	0.0139854	0.00162695	0	0	0	0	0	0	0	0	0	0	0	0	0	0	0.0500889	0.000589627	0	0	0	0	0	0	0	0	0	0	0	0
202386776	standard	0	0	0	0	0	0	0	0	0	0	0	0.00409369	0.00158059	0	0	0.0013579	0	0	0.00800541	0.000932378	0	0	0	0	0	0	0	0	0	0	0	0	0	0	0.00917374	0.000146921	0	0	0	0	0	0	0	0	0	0	0.00174164	0
202386795	standard	0	0	0	0	0	0	0	0	0	0	0	0	0	0	0	0.000116109	0	0	0.0199536	0.000943925	0	0	0	0	0	0	0	0	0	0	0	0	0	0	0.113017	0.000694066	0	0	0	0	0	0	0	0	0	0	0.0155148	0
202386812	short	0	0	0	0	0	0	0	0	0	0	0	0.00725936	0.000846875	0	0	0.00596337	0	0	0.0110429	0.000207645	0	0	0	0	0	0	0	0	0	0	0	0	0	0	0.0326423	0.000730339	0	0	0	0	0	0	0	0	0	0	0.000476067	0
202386824	standard	0	0	0	0	0	0	0	0	0	0	0	0.00097308	0.000276195	0	0	0.000348563	0	0	0.0149916	0.000582445	0	0	0	0	0	0	0	0	0	0	0	0	0	0	0.0927657	0.000590653	0	0	0	0	0	0	0	0	0	0	0	0
202387522	short	0	0	0	0	0	0	0	0	0	0	0	0.000290642	0	0	0	0	0	0	0.0134154	0.000277514	0	0	0	0	0	0	0	0	0	0	0	0	0	0	0.0526592	0.000259464	0	0	0	0	0	0	0	0	0	0	0	0
202387525	short	0	0	0	0	0	8.32e-05	0	0	0	0	0	0.00490025	0	0	0	0.000761719	0	0	0.00480439	0.000324938	0	0	0	0	0	0	0	0	0	0	0	0	0	0	0.0192095	0.000251263	0	0	0	0	0	0	0	0	0	0	0	0
202387530	standard	0	0	0	0	0	0	0	0	0	0	0	0.000340494	0	0	0	0.000247807	0	0	0.0137212	0.000703607	0	0	0	0	0	0	0	0	0	0	0	0	0	0	0.0921371	0.000428413	0	5.93e-05	0	0	0	0	0	0	0	0	0.000136388	0
202387625	short	0	0	0	0	0	0	0	0	0	0	0	0.0070284	0.00537969	0	0	0.00823952	0	0	0.0123786	0.000689449	0	0	0	0	0	0	0	0	0	0	0	0	0	0	0.051041	0.000655972	0	0	0	0	0	0	0	0	0	0	0	0
202387639	standard	0	0	0	0	0	0	0	0	0	0	0	0	0	0	0	0	0	0	0.0179237	0	0	0	0	0	0	0	0	0	0	0	0	0	0	0	0.0817207	0.000558437	0	0	0	0	0	0	0	0	0	0	0	0
202387643	standard	0	0.000282817	0	0	0	0	0.00256438	0	0	0	8.8e-05	0.0114427	0.000447004	0	0	0.00713349	0.000358511	0	0.0089899	0.000665905	0	0	0	0	0	0	0	0	0	0	0	0	0	0	0.0138845	5.62e-05	0	5.76e-05	0	0	0	0	0	0	0	0	0	0
202387651	short	0	0	0	0	0	0.000152861	0	0	0	0	0	0.0204664	0	0	0	0.0135998	0	0	0.0159142	0.000503203	0	0	0	0	0	0	0	0	0	0	0	0	0	0	0.0128183	7.23e-05	0	0	0	0	0	0	0	0	0	0	0	0
202387654	short	0	0	0	0	0	0	0	0	0	0	0	0.00208671	0	0	0	0.000544718	0	0	0.0135289	0.000437398	0	0	0	0	0	0	0	0	0	0	0	0	0	0	0.0544684	0.000299583	0	0	0	0	0	0	0	0	0	0	0.000299364	0
202387658	standard	0	0	0	0	0	0	0	0	0	0	0	0.232499	0	0	0	0.190993	0	0	0.018337	0.000964463	0	0	0	0	0	0	0	0	0	0	0	0	0	0	0.0199048	0	0	0	0	0	0	0	0	0	0	0	0	0
202387663	short	0	0	0	0	0	0	0	0	0	0	0	0.00861943	0	0	0	0.00629328	0	0	0.00901645	0.000419477	0	0	0	0	0	0	0	0	0	0	0	0	0	0	0.134068	0.00140092	0	0	0	0	0	0	0	0	0	0	0	0
202389698	standard	0	0	0	0	0	0	0.00211829	0	0	0	0.000719291	0	0	0	0	0.000120811	0.000676589	0	0.0192571	0.000579194	0	0	0	0	0	0	0	0	0	0	0	0	0	0	0.0797644	0.000294267	0	0	0	0	0	0	0	0	0	0	0	0
202701118	short	0	0	0	0	0	0	0	0	0	0	0	0	0	0	0	0.000173808	0	0	0.0198316	0.000786612	0	0	0	0	0	0	0	0	0	0	0	0	0	0	0.167142	0.000488937	0	0	0	0	0	0	0	0	0	0	0	0
202809776	short	0	0	0	0	0	0	0	0	0	0	0	0	0	0	0	0	0.000122957	0	0.0134145	0.000280717	0	0	0	0	0	0	0	0	0	0	0	0	0	0	0.16636	0.00100546	0	0	0	0	0	0	0	0	0	0	0	0
202810212	standard	0	0	0	0	0	0	0	0	0	0	0	0.0226747	0	0	0	0.0176626	0	0	0.0198346	0.000289554	0	0	0	0	0	0	0	0	0	0	0	0	0	0	0.170748	0.000457799	0	0.000584652	0	0	0	0	0	0	0	0	0	0
202810454	short	0	0	0	0	0	0	0.0139777	0	0	0	0.0839594	0.0634847	0	0	0	0.0590557	0	0	0.0192469	0.000351451	0	0	0	0	0	0	0	0	0	0	0	0	0	0	0.053244	0.000903303	0	0	0	0	0	0	0	0	0	0	0	0
202810478	standard	0	0	0	0	0	0	0	0	0	0	0	0	0	0	0	0	0	0	0.017611	0.0008621	0	0	0	0	0	0	0	0	0	0	0	0	0	0	0.0621633	0.00129913	0	0	0	0	0	0	0	0	0	0	0	0
202827149	short	0	0	0	0	0	0	0.000356472	0	0	0	0.000404627	0	0	0	0	0	0.000337603	0	0.0201019	0.00215273	0	0	0	0	0	0	0	0	0	0	0	0	0	0	0.0878625	0.00102811	0	0	0	0	0	0	0	0	0	0	0	0
202859585	standard	0	0	0	0	0	0	0	0	0	0	0	0	0	0	0	0	0	0	0.0185906	0.000775091	0	0	0	0	0	0	0	0	0	0	0.000147279	0	0	0	0.0932285	0.000535596	0	0	0	0	0	0	0	0	0	0	0	0
202978737	short	0	0.00013881	0	0	0	0	0.00022148	0	0	0	0	0	0	0	0	0	0	0	0.0116391	0.000671941	0	0	0	0	0	0	0	0	0	0	0	0	0	0	0.0524334	0.000192501	0	0	0	0	0	0	0	0	0	0	0	0
202978744	standard	0	0.00163621	0	0	0	0	0.0151044	0	0	0	0.0198004	0	0	0	0	0	0	0	0.0138985	0.000266197	0	0	0	0	0	0	0	0	0	0	0	0	0	0	0.109774	0.000510211	0	0	0	0	0	0	0	0	0	0	0	0
202978749	standard	0	0	0	0	0	0	0	0	0	0	0	0.182569	0.00144436	0	0	0.14017	0	0	0.0171977	0	0	0	0	0	0	0	0	0	0	0	0	0	0	0	0.170687	0.00128036	0	0	0	0	0	0	0	0	0	0	0.000199213	0
202978956	standard	0	0	0	0	0	0	0	0	0	0	0	0.253269	0	0	0	0.211194	0.000222906	0	0.0174494	0.00151914	0	0	0	0	0	0	0	0	0	0	0	0	0	0	0.04228	0.000167991	0	0	0	0	0	0	0	0	0	0	0	0
202979013	short	0	0	0	0	0	0	0	0	0	0	0	0	0	0	0	0	0	0	0.0130166	0.000726644	0	0	0	0	0	0	0	0	0	0	0	0	0	0	0.116967	0.00036559	0	0	0	0	0	0	0	0	0	0	0.00603404	0
202979356	standard	0	0	0	0	0	0	0	0	0	0	0	0.00572201	0	0	0	0.00101791	0	0	0.00973212	0.00034533	0	0	0	0	0	0	0	0	0	0	0	0	0	0	0.116953	0.0013459	0	0	0	0	0	0	0	0	0	0	0	0
202979507	standard	0	0	0	0	0	0	0	0	0	0	0	0	0	0	0	0	0	0	0.0119445	0.000448006	0	0	0	0	0	0	0	0	0	0	0	0	0	0	0.0872805	0.000624531	0	0	0	0	0	0	0	0	0	0	0.000498587	0
202979520	standard	0	0	0	0	0	0	0	0	0	0	0	0.0141309	0.000381918	0	0	0.0102349	0	0	0.239127	0.000377566	0	0	0	0	0	0	0	0	0	0	0	0	0	0	0.0187976	0.000255012	0	0	0	0	0	0	0	0	0	0	0	0
202979524	standard	0	0	0	0	0	0	0	0	0	0	0	0.0046669	0	0	0	0.00120269	0	0	0.0151738	0.00146372	0	0	0	0	0	0	0	0	0	0	0	0	0	0	0.0541845	0.000289885	0	0	0	0	0	0	0	0	0	0	0	0
202979525	short	0	0	0	0	0	0	0	0	0	0	0	0.00495376	5.14e-05	0	0	0.000382369	0	0	0.0133467	0.00112776	0	0	0	0	0	0	0	0	0	0	0	0	0	0	0.0575079	0.000456048	0	0	0	0	0	0	0	0	0	0	0	0
202979527	short	0	0	0	0	0	0	0	0	0	0	0	0.0217285	0.0190343	0	0	0.020989	0	0	0.0159591	0.000476856	0	0	0	0	0	0	0	0	0	0	0	0	0	0	0.0670865	0.000395475	0	0	0	0	0	0	0	0	0	0	0	0
202979528	short	0	0	0	0	0	0	0	0	0	0	0	0.00285362	0.000803787	0	0	0.00157287	0	0	0.014599	0.000401336	0	0	0	0	0	0	0	0	0	0	0	0	0	0	0.192066	0.00104827	0	0	0	0	0	0	0	0	0	0	0	0
202979536	short	0	0	0	0	0	0	0	0	0	0	0	0.000190834	0	0	0	0.000233156	0	0	0.0241472	0.000568691	0	0	0	0	0	0	0	0	0	0	0	0	0	0	0.0450871	0.000203497	0	0	0	0	0	0	0	0	0	0	0.000116341	0
202981558	standard	0	0	0	0	0	0.000312212	0	0	0	0	0	0.000751378	0	0	0	0	0	0	0.00812524	0.00016739	0	0	0	0	0	0	0	0	0	0	0	0	0	0	0.0762228	6.8e-05	0	0	0	0	0	0	0	0	0	0	0	0
203187502	short	0	0	0	0	0	0	0	0	0	0	0.000915317	0	0	0	0	0	0.000201745	0	0.0171863	0.000990756	0	0	0	0	0	0	0	0	0	0	0	0	0	0	0.075446	0.000588208	0	0	0	0	0	0	0	0	0	0	0.00115549	0
203187508	short	0	0	0	0.000190748	0	0	0.000402656	0	0	0	0.00203673	0	0	0	0	0	0	0	0.0192301	0.000550668	0	0	0	0	0	0	0	0	0	0	0	0	0	0	0.0438416	0.000228108	0	0	0	0	0	0	0	0	0	0	0	0
203187514	standard	0	0	0	0	0	0	0	0	0	0	0	0.0011082	0.000314979	0	0	0.000102003	0	0	0.0283653	0.000228229	0	0	0	0	0	0	0	0	0	0	0	0	0	0	0.14335	0.0011071	0	0	0	0	0	0	0	0	0	0	0.000267992	0
203187529	short	0	0	0	0	0	0	0	0	0	0	0	0.209276	0.00313055	0	5.63e-05	0.163248	0	0	0.0173758	0.000351196	0	0	0	0	0	0	0	0	0	0	0	0	0	0	0.0657338	0.000533835	0	0	0	0	0	0	0	0	0	0	0	0
203188500	short	0	0	0	0	0	0	0	0	0	0	0	0.000651595	0	0	0	0.000279974	0	0	0.0158216	0.000572256	0	0	0	0	0	0	0	0	0	0	0	0	0	0	0.149754	0.00120188	0	0	0	0	0	0	0	0	0	0	0	0
203188503	standard	0	0	0	0	0	0	0	0	0	0	0	0.00201599	0.00308912	0	0	0.00393712	0	0	0.00902965	0.000607931	0	0	0	0	0	0	0	0	0	0	0	0	0	0	0.044576	0.000168283	0	0	0	0	0	0	0	0	0	0	0	0
203188506	standard	0	0	0	0	0	0	0	0	0	0	0	0	0	0	0	0	0	0	0.00788563	0.000198513	0	0	0	0	0	0	0	0	0	0	0	0	0	0.000162012	0.0303816	0.000160223	0	0	0	0	0	0	0	0	0	0	0	0
203188516	short	0	0	0	0	0	0	0	0	0	0	0	0.0902631	0	0	0	0.0672201	0	0	0.0115352	0.000325533	0	0	0	0	0	0	0	0	0	0	0	0	0	0	0.137422	0.000826802	0	0	0	0	0	0	0	0	0	0	0	0
203188526	standard	0	0	0	0	0	0	0.000156836	0	0	0	0.000193801	0	0	0	0	0.000168191	0	0	0.00924594	0.000366062	0	0	0	0	0	0	0	0	0	0	0	0	0	0	0.125295	0.000584423	0	0	0	0	0	0	0	0	0	0	0	0
203188527	standard	0	0	0	0	0	0	0	0	0	0	0	0.0398153	0.00447421	0	0	0.0378544	0	0	0.0175653	0.000452981	0	0	0	0	0	0	0	0	0	0	0	0	0	0	0.0469302	0.000573204	0	0	0	0	0	0	0	0	0	0	0	0
203188529	standard	0	0	0	0	0	0	0	0	0	0	0	0.000195809	0	0	0	0	0	0	0.0351305	0.000171337	0	0	0	0	0	0	0	0	0	0	0	0	0	0	0.0155007	5.18e-05	0	0	0	0	0	0	0	0	0	0	0.00067148	0
203188532	short	0	0	0	0	0	0	0	0	0	0	0	0.000275606	0	0	0	0	0.000654849	0	0.0136449	0.00059786	0	0	0	0	0	0	0	0	0	0	0	0	0	0	0.0803343	0.000875288	0	0	0	0	0	0	0	0	0	0	0	0
203188541	standard	0	0	0	0	0	0	0	0	0	0	0	0.000694117	0	0	0	0.000520867	9.68e-05	0	0.0112578	0.000119366	0	0	0	0	0	0	0	0	0	0	0	0	0	0	0.077672	0.000838057	0	0	0	0	0	0	0	0	0	0	0	0
203188548	short	0	0.000168524	0	0	0	0	0.00225364	0	0	0	0.00198408	0.000449731	0	0	0	0.000138288	0	0	0.0060575	0.000347363	0	0	0	0	0	0	0	0	0	0	0	0	0	0	0.0787584	0.00104238	0	0	0	0	0	0	0	0	0	0	0	0
203188553	standard	0	0	0	0	0.00549231	0	0	0.0261089	0	0	0	0.0573709	0.0343567	0	0	0.0412886	0	0	0.0124982	0.000452971	0	0	0	0	0	0	0	0	0	0	0	0	0	0	0.0876318	0.000440809	0	0	0	0	0	0	0	0	0	0	0	0
203188555	short	0	0	0	0	0	0	0	0	0	0	0	0.00131356	0	0	0	0.00036214	0	0	0.0107684	0.000737075	0	0	0	0	0	0	0	0	0	0	0	0	0	0	0.0648465	0.000432287	0	0	0	0	0	0	0	0	0	0	0	0
203188560	short	0	0	0	0	0	0	0	0	0	0	0	0	0.00116838	0	0	0.000519584	0	0	0.0156551	0.000490126	0	0	0	0	0	0	0	0	0	0	0	0	0	0	0.0946522	0.000669727	0	0	0	0	0	0	0	0	0	0	0	0
203189502	standard	0	0	0	0.00132083	0	0	0	0	0	0	0	0.049616	0.000610648	0	0	0.0353822	0	0	0.0101169	0.00106076	0	0	0	0	0	0	0	0	0	0.000205935	0	0	0	0	0.033511	0.000183481	0	0	0	0	0	0	0	0	0	0	0	0
203352989	standard	0	0	0	0.000237731	0	0	0	0	0	0	0	0	0	0	0	0.000342647	0	0	0.0179098	0	0	0	0	0	0	0	0	0	0	0	0	0	0	0	0.0760484	0.000928165	0	0	0	0	0	0	0	0	0	0	0	0
203352990	standard	0	0	0	0	0	0	0	0	0	0	0	0.00614585	0	0	0	0.00255904	0	0	0.0168687	0.000536128	0	0	0	0	0	0	0	0	0	0	0	0	0	0	0.0619355	0	0	0	0	0	0	0	0	0	0	0	0	0
204673718	standard	0	0.000172829	0	0	0	0	0.000482477	0	0	0	0.000901152	0.0306501	0	0	0	0.0183774	0	0	0.0133293	0.000835777	0	0	0	0	0	0	0	0	0	0	0	0	0	0	0.0460692	0.000232188	0	0	0	0	0	0	0	0	0	0	0.000449933	0
204706878	short	0	0	0	0	0	0	0.000911495	0	0	0	0.000166859	0.000342697	0.000131868	0	0	0.000347663	0	0	0.016736	0.000738651	0	0	0	0	0	0	0	0	0	0	0	0	0	0	0.156553	0.000959725	0	0	0	0	0	0	0	0	0	0	0	0
[truncated: 339 more columns]
